# Supplementary material for: Forecasting stock indices with the COVID-19 infection rate as an exogenous variable
Source: PeerJ Comput Sci. 2023 Aug 28;9:e1532. doi: 10.7717/peerj-cs.1532 (PMC10495988; doi:10.7717/peerj-cs.1532)
Supplement: Supplemental Information 1 [file peerj-cs-09-1532-s001.txt]

Cases_US_Weekly_Ceilling	Close_Price_Weekly
1	13.325
1	17.046
2	15.9199996
1	14.358
1	15.4625
9	31.9420002
35	36.7579992
286	57.7920006
2518	74.6180008
14349	62.75
31910	53.0780006
46648	44.23999975
47840	39.6059998
39569	41.7060006
40131	33.8860004
37430	32.6240004
32184	32.078
31880	29.1020002
36116	27.93250025
30182	26.2119998
20658	31.566
33541	33.9199998
46252	32.7860004
66043	29.6275005
86306	28.4000004
91643	28.6299998
66077	25.1079998
64188	24.7
54028	23.178
52826	22.5239998
44175	22.1320002
41735	23.02
41697	28.6899998
34642	29.2124995
40096	25.954
43469	27.6220002
42525	26.6320004
47496	27.3719998
55101	26.3839998
64802	28.568
79215	36.3399992
103903	30.9380002
139905	24.49
167879	23.1620004
166124	21.59749975
182660	20.9160004
210765	22.0159996
215167	21.57
199489	21.530001
203587	22.75
242802	21.559999
230051	24.34
178899	21.91
153334	33.09
124570	20.870001
96457	19.969999
