# Supplementary material for: Forecasting stock indices with the COVID-19 infection rate as an exogenous variable
Source: PeerJ Comput Sci. 2023 Aug 28;9:e1532. doi: 10.7717/peerj-cs.1532 (PMC10495988; doi:10.7717/peerj-cs.1532)
Supplement: Supplemental Information 2 [file peerj-cs-09-1532-s002.txt]

Close_Price_Weekly	Cases_US_Weekly_Ceilling
3315.887512	1
3260.489941	1
3310.937988	2
3368.677978	1
3366.85498	1
3080.693946	9
3044.006054	35
2712.365967	286
2405.545947	2518
2466.366016	14349
2539.457959	31910
2715.722473	46648
2813.032031	47840
2798.714014	39569
2884.903955	40131
2874.117969	37430
2867.302002	32184
2950.483984	31880
3025.484986	36116
3113.140039	30182
3134.623975	20658
3103.580029	33541
3078.458057	46252
3099.850037	66043
3166.414014	86306
3203.92002	91643
3235.875	66077
3235.166667	64188
3309	54028
3353.833333	52826
3380.166667	44175
3456.75	41735
3500.25	41697
3352.5	34642
3378.47002	40096
3266.15	43469
3347.75	42525
3412.75	47496
3491.25	55101
3437.7	64802
3321.4	79215
3420.5	103903
3553.5	139905
3585.8	167879
3612	166124
3662.7	182660
3683.4375	210765
3726.25	215167
3695	199489
3748.75	203587
3817.5	242802
3762.25	230051
3834.25	178899
3705.25	153334
3880.25	124570
3912	96457
