# Supplementary material for: Forecasting stock indices with the COVID-19 infection rate as an exogenous variable
Source: PeerJ Comput Sci. 2023 Aug 28;9:e1532. doi: 10.7717/peerj-cs.1532 (PMC10495988; doi:10.7717/peerj-cs.1532)
Supplement: Supplemental Information 3 [file peerj-cs-09-1532-s003.txt]

Cases_MSCI_Weekly_Ceilling	Close_Price_Weekly
1	2415.51
2	2395.31
10	2342.41
11	2404.75
11	2431.37
17	2402.80
141	2141.12
795	2149.29
4024	1881.64
13869	1650.94
36560	1827.17
56017	1776.86
62563	1971.95
56404	2017.51
50362	1987.65
45436	2004.79
41336	2061.89
34078	2008.41
30826	2071.90
28379	2147.88
27928	2266.76
27114	2164.46
29472	2208.97
38339	2157.19
46768	2226.39
59229	2259.60
72317	2293.92
74881	2291.58
74960	2304.98
67272	2355.97
67477	2384.20
62050	2392.11
63094	2456.86
66327	2399.60
65928	2368.14
78060	2367.99
89970	2326.85
90769	2362.41
114113	2447.76
142021	2440.14
188583	2430.54
251894	2292.93
291882	2470.05
317346	2529.29
324722	2540.02
288503	2601.45
290352	2639.66
325731	2621.89
355286	2651.83
323139	2651.55
344028	2685.03
437360	2708.25
417756	2731.44
350439	2745.74
305089	2715.54
251883	2739.77
190463	2804.23
